# Supplementary material for: Molecular Dynamics Simulation of the Aggregation Behavior of Typical Aromatic Pollutants and Its Influence on the n-Octanol–Air Partition Coefficient
Source: Toxics. 2025 Aug 28;13(9):721. doi: 10.3390/toxics13090721 (PMC12473948; doi:10.3390/toxics13090721)
Supplement: Supplementary file 1 [file toxics-13-00721-s001.zip]

Archive with 1 entries (1 files):
- toxics-3802187-supplementary.pdf
